# Supplementary material for: Alteration of Golgi Structure by Stress: A Link to Neurodegeneration?
Source: Front Neurosci. 2015 Nov 12;9:435. doi: 10.3389/fnins.2015.00435 (PMC4641911; doi:10.3389/fnins.2015.00435)
Supplement: Supplementary file 1 [file Table1.XLSX]

## Sheet: Tabelle1
Interactions that build the network in Figure 2A
MAP2K4	1	MAPK8
MAP2K4	1	MAP4K2
MAP2K4	1	MAP2K7
MAP2K4	1	MAP3K8
MAP2K4	1	MAPK8
MAP2K4	1	MAPK8IP3
MAP2K4	1	MAP3K11
MAP2K4	1	MAPK8
MAP2K4	1	MAPK8IP3
MAP2K4	1	MAPK8
MAP2K4	1	MAP3K2
MAP2K4	1	MAP3K1
MAP2K4	1	MAPK8
MAP2K4	1	MAPK9
MAP2K4	1	MAP3K2
MAP2K4	1	MAP3K1
MAP2K4	1	MAPK9
MAP2K4	1	PML
MAP2K4	1	MAP3K1
MAP2K4	1	MAPK10
MAP2K4	1	MAP3K1
MAP2K4	1	MAP3K5
MAP2K4	1	MAP3K1
MAP2K4	1	MAP3K1
MAP2K4	1	MAP2K6
MAP2K4	1	MAP3K1
MAP2K4	1	MAP3K1
MAP2K4	1	MAP3K5
MAP2K4	1	MAP3K1
MAP2K4	1	MAP3K2
MAP2K4	1	MAPK8
MAP2K4	1	MAPK14
MAP2K4	1	MAP3K2
MAP2K4	1	MAPK8
MAP2K4	1	MAP3K1
MAP2K4	1	MAPK8
MAP2K4	1	MAPK14
MAP2K4	1	MAPK14
MAP2K4	1	MAPK8
MAP2K4	1	MAPK8
MAP2K4	1	APP
MAP2K4	1	MAPK8
MAP2K4	1	MAP2K7
MAP2K4	1	JUN
MAP2K4	1	MAP3K7
MAP2K4	1	MAP3K7
MAP2K4	1	ARRB1
MAP2K4	1	MAPK10
MAP2K4	1	MAPK8
MAP2K4	1	MAPK9
MAP2K4	1	MAPK1
MAP2K4	1	MAPK10
MAP2K4	1	MAPK8
MAP2K4	1	MAP3K1
MAP2K4	1	MAP3K5
MAP2K4	1	EGFR
ACTN2	1	DLG4
ACTN2	1	ADORA2A
ACTN2	1	CAPN1
PML	1	DAXX
PML	1	MAPK11
PML	1	MAPK11
PML	1	MDM2
PML	1	MDM2
PML	1	MDM2
PML	1	MDM2
PML	1	MDM2
PML	1	MDM2
PML	1	MDM2
PML	1	MDM2
PML	1	DAXX
PML	1	DAXX
PML	1	DAXX
PML	1	RXRA
PML	1	RELA
PML	1	DAXX
PML	1	JUN
PML	1	DAXX
PML	1	MDM2
PML	1	UBE3A
PML	1	UBE3A
PML	1	DAXX
PML	1	DAXX
PML	1	MDM2
PML	1	DAXX
PML	1	CSNK2A1
PML	1	DAXX
PML	1	DAXX
PML	1	CSNK2B
PML	1	JUN
PML	1	CSNK2A1
PML	1	IKBKE
PML	1	MAPK1
PML	1	JUN
PML	1	JUN
PML	1	DAXX
PML	1	RXRA
PML	1	PLCG1
PML	1	PLCG1
PML	1	PLCG1
PML	1	DAXX
PML	1	JUN
PML	1	JUN
PML	1	JUN
PML	1	BCL2
PML	1	MAPK1
PML	1	MAPK1
PML	1	NFATC1
PML	1	NFATC1
PML	1	FAS
PML	1	CSNK2A1
PML	1	CSNK2A1
PML	1	CSNK1D
PML	1	CSNK1D
PML	1	CDK1
PML	1	CDK2
PML	1	CSNK2A1
PML	1	DAXX
PML	1	DAXX
PML	1	EGFR
PML	1	EGFR
PML	1	EGFR
PML	1	EGFR
PML	1	MDM2
PML	1	MDM2
PML	1	DAXX
PML	1	MDM2
PML	1	DAXX
PML	1	DAXX
PML	1	DAXX
PML	1	DAXX
APP	1	HSP90AA1
APP	1	GSK3B
APP	1	GSK3B
APP	1	UBQLN1
APP	1	UBQLN1
APP	1	UBQLN1
APP	1	MAPRE1
APP	1	WIBG
APP	1	IGBP1
APP	1	TCP10L
APP	1	IRS1
APP	1	PTBP1
APP	1	TRIM41
APP	1	ZAP70
APP	1	HK1
APP	1	LATS1
APP	1	MAPK13
APP	1	LCP2
APP	1	TRIM63
APP	1	NUAK2
APP	1	PAK4
APP	1	MAPKAPK3
APP	1	NFKBIB
APP	1	GALK1
APP	1	MKNK1
APP	1	PAPSS2
APP	1	CSNK1G2
APP	1	CUL3
APP	1	AURKB
APP	1	STK40
APP	1	PTP4A1
APP	1	BCKDK
APP	1	TPD52L3
APP	1	NEDD9
APP	1	CSNK1D
APP	1	BMX
APP	1	ULK4
APP	1	BMPR1B
APP	1	ATF6
APP	1	ARPC1B
APP	1	CSNK1E
APP	1	RPS6KB1
APP	1	CHKA
APP	1	TTK
APP	1	CSNK2A1
APP	1	AK4
APP	1	TSSK2
APP	1	FGFR2
APP	1	YWHAB
APP	1	MAPRE1
APP	1	CDK5R1
APP	1	CSNK1G1
APP	1	PAK1
APP	1	PPIL2
APP	1	TSKS
APP	1	MAPK11
APP	1	DUSP4
APP	1	NEK11
APP	1	SRPK2
APP	1	GSK3B
APP	1	CDC25A
APP	1	PTK2
APP	1	CDK5
APP	1	SRSF1
APP	1	COPS5
APP	1	LPL
APP	1	PIP5K1A
APP	1	MAP2K3
APP	1	CDK4
APP	1	MAPK10
APP	1	UBE3A
APP	1	CDKL2
APP	1	HCK
APP	1	IGF1R
APP	1	CAMK1
APP	1	TBCK
APP	1	PPP2R5E
APP	1	ZFP36
APP	1	ACYP1
APP	1	MAPK8
APP	1	KCNIP4
APP	1	ATF4
APP	1	IFIT3
APP	1	MAST1
APP	1	IFIT3
APP	1	MAPK8
APP	1	MAPK8
APP	1	MAP3K11
APP	1	JUN
APP	1	MDM2
APP	1	COPS5
APP	1	MAPT
APP	1	MAPT
APP	1	RNF2
APP	1	EGFR
BRCA1	1	ATM
BRCA1	1	ATM
BRCA1	1	CSNK2B
BRCA1	1	NCOA3
BRCA1	1	JUND
BRCA1	1	JUND
BRCA1	1	JUND
BRCA1	1	JUN
BRCA1	1	JUN
BRCA1	1	ABL1
BRCA1	1	ABL1
BRCA1	1	CSNK2A1
BRCA1	1	AR
BRCA1	1	RELA
BRCA1	1	RELA
BRCA1	1	ATM
BRCA1	1	PRKDC
BRCA1	1	ATM
BRCA1	1	ATM
BRCA1	1	ATM
BRCA1	1	CDK2
BRCA1	1	CDK2
BRCA1	1	UBE3A
BRCA1	1	ATM
BRCA1	1	CDK2
BRCA1	1	RELA
BRCA1	1	CSNK2B
BRCA1	1	CSNK2B
BRCA1	1	CCR4
BRCA1	1	CDK2
BRCA1	1	CDK4
BRCA1	1	CDK5
BRCA1	1	CDK1
BRCA1	1	AR
BRCA1	1	AR
BRCA1	1	ATM
BRCA1	1	SRC
BRCA1	1	SRC
BRCA1	1	NCOA3
BRCA1	1	NCOA3
BRCA1	1	SRC
BRCA1	1	NCOA3
BRCA1	1	TRRAP
BRCA1	1	TRRAP
BRCA1	1	TRRAP
BRCA1	1	TRRAP
BRCA1	1	ATM
BRCA1	1	CDK4
BRCA1	1	UBE2E1
BRCA1	1	UBE2E1
BRCA1	1	UBE2E1
BRCA1	1	UBE2E1
BRCA1	1	RELA
BRCA1	1	EZR
BRCA1	1	EZR
BRCA1	1	BCL2
BRCA1	1	BCL2
BRCA1	1	SRSF1
BRCA1	1	ATM
BRCA1	1	ATM
BRCA1	1	ATM
BRCA1	1	CDK2
BRCA1	1	CDK4
BRCA1	1	ABL1
BRCA1	1	ABL1
BRCA1	1	ABL1
BRCA1	1	MAPK1
BRCA1	1	MAPK1
BRCA1	1	UBE2E1
BRCA1	1	INPP1
BRCA1	1	MAP3K1
BRCA1	1	PPP2CA
BRCA1	1	SRSF1
BRCA1	1	RPRD1A
BRCA1	1	INPP1
BRCA1	1	ABL1
BRCA1	1	NFE2L2
BRCA1	1	NFE2L2
BRCA1	1	HSP90AA1
BRCA1	1	HSP90AA1
BRCA1	1	CSNK1D
BRCA1	1	PPFIA1
BRCA1	1	PRKAG3
BRCA1	1	CSNK1D
BRCA1	1	PPFIA1
CAPN1	1	GPT
CDC25A	1	MAPK14
CDC25A	1	ROCK1
CDC25A	1	CDK2
CDC25A	1	MAP3K5
CDC25A	1	MAP3K5
CDC25A	1	MAP3K5
CDC25A	1	EGFR
CDC25A	1	EGFR
CDC25A	1	EGFR
CDC25A	1	EGFR
CDC25A	1	RAF1
CDC25A	1	RAF1
CDC25A	1	RAF1
CDC25A	1	YWHAB
CDC25A	1	YWHAB
CDC25A	1	YWHAB
CDC25A	1	DUSP8
CDC25A	1	CDK2
CDC25A	1	NFKBIB
CDC25A	1	CUL3
CDC25A	1	NXF1
CDC42	1	PAK4
CDC42	1	CDC42BPG
CDC42	1	ARHGAP32
CDC42	1	ARHGAP32
CDC42	1	PAK1
CDC42	1	UNC119
CDC42	1	ROCK1
CDC42	1	ROCK1
CDC42	1	MAP3K11
CDC42	1	RAC1
CDC42	1	MAP3K11
CDC42	1	PAK4
CDC42	1	ARHGAP32
CDC42	1	ARHGAP44
CDC42	1	PARD6A
CDC42	1	PARD6A
CDC42	1	PARD6A
CDC42	1	PAK4
CDC42	1	PARD6A
CDC42	1	PARD6A
CDC42	1	BCR
CDC42	1	PAK1
CDC42	1	ARRB1
CDC42	1	PAK1
CDC42	1	PAK3
CDC42	1	CDC42BPA
CDC42	1	ARHGAP32
CDC42	1	PAK4
CDC42	1	CBL
CDC42	1	CBL
CDC42	1	PAK3
CDC42	1	MARK4
CDC42	1	PARD6A
CDC42	1	CBL
CDC42	1	ELAVL1
CDC42	1	PAK1
CDC42	1	PAK1
CDC42	1	PAK1
CDC42	1	PAK1
CDC42	1	PAK3
CDC42	1	TGFBR1
CDC42	1	PAK3
CDC42	1	PAK1
CDC42	1	RIOK3
CDC42	1	PAK1
CDC42	1	TRAF2
CDC42	1	TRAF2
CDC42	1	PAK1
CDK2	1	CDKN1B
CDK2	1	RADIL
CDK2	1	FBL
CDK2	1	PTP4A3
CDK2	1	CDKN1B
CDK2	1	PPP2CA
CDK2	1	PPP2CA
CDK2	1	PPM1B
CDK2	1	PPM1B
CDK2	1	CDKN1B
CDK2	1	CDKN1B
CDK2	1	CDC25B
CDK2	1	LYN
CDK2	1	CDKN1B
CDK2	1	CDKN1B
CDK2	1	CDKN1B
CDK2	1	CDKN1B
CDK2	1	CDKN1B
CDK2	1	CDC25B
CDK2	1	PPP2CA
CDK2	1	CDKN1B
CDK2	1	CDKN1B
CDK2	1	CDK5R1
CDK2	1	CDKN1B
CDK2	1	CDKN1B
CDK2	1	CDKN1B
CDK2	1	CDKN1B
CDK2	1	CDKN1B
CDK2	1	CDKN1B
CDK2	1	CDKN1B
CDK2	1	CDKN1B
CDK2	1	CDKN1B
CDK2	1	CDKN1B
CDK2	1	CDKN1B
CDK2	1	CDKN1B
CDK2	1	CDKN1B
CDK2	1	CDKN1B
CDK2	1	CDKN1B
CDK2	1	CDKN1B
CDK2	1	HSP90AA1
CDK2	1	CLTC
CDK2	1	PRKDC
CDK2	1	TALDO1
CDK2	1	SARS
CDK2	1	PTBP1
CDK2	1	HK1
CDK2	1	CDK1
CDK2	1	YWHAH
CDK2	1	MAPRE1
CDK2	1	RAC1
CDK2	1	TXN
CDK2	1	COPS5
CDK2	1	CDKN1B
CDK2	1	CDKN1B
CDK2	1	CDKN1B
CDK2	1	CDKN1B
CDK2	1	CDKN1B
CDK2	1	TTK
CDK2	1	CDK20
CDK2	1	CDKN1B
CDK2	1	CDKN1B
CDK2	1	CDKN1B
CDK2	1	CDKN1B
CDK2	1	CDKN1B
CDK2	1	CDKN1B
CDK2	1	CDKN1B
CDK2	1	CDKN1B
CDK2	1	CDKN1B
CDK2	1	CDKN1B
CDK2	1	CDKN1B
CDK2	1	COPS5
CDK2	1	CDKN1B
CDK2	1	GOLGA2
CDK2	1	HSP90AA1
CDK2	1	CDKN1B
CDK2	1	GOLGA2
CDK2	1	MAPK15
CDK2	1	MAPT
CDK2	1	CDKN1B
CDK2	1	CDKN1B
CDK2	1	GOLGA2
CDK2	1	MAPK15
CDK2	1	MDM2
CDK2	1	CDKN1B
CDK2	1	GOLGA2
CDK2	1	CDKN1B
CDK2	1	MAPK15
CDK2	1	CDK5R1
CDK2	1	LATS1
CDK2	1	LATS1
CLTC	1	IKBKE
CLTC	1	KIT
CLTC	1	PRKACA
CLTC	1	MAPK13
CLTC	1	ARRB1
CLTC	1	RAC1
CLTC	1	CUL3
CLTC	1	COPS5
CLTC	1	NFE2L2
CLTC	1	SRC
CLTC	1	SRC
CLTC	1	SRC
CLTC	1	SRC
CLTC	1	FYN
CLTC	1	ARRB1
CLTC	1	ARRB1
CLTC	1	MDM2
CLTC	1	NXF1
TXN	1	MAP3K5
TXN	1	MAP3K5
TXN	1	MAP3K5
TXN	1	MAP3K5
TXN	1	MAP3K5
TXN	1	MAP3K5
TXN	1	COPS5
TXN	1	COPS5
TXN	1	COPS5
TXN	1	COPS5
TXN	1	COPS5
TXN	1	COPS5
TXN	1	MAP3K5
TXN	1	MAP3K5
TXN	1	MAP3K5
TXN	1	MAP3K5
TXN	1	MAP3K5
TXN	1	UBQLN4
TXN	1	MAP3K5
TXN	1	IFIT3
TXN	1	GPX1
TXN	1	MAP3K5
TXN	1	MAP3K5
TXN	1	MAP3K5
IGF1R	1	IRS1
IGF1R	1	IRS1
IGF1R	1	IRS1
IGF1R	1	EGFR
IGF1R	1	PTK2
IGF1R	1	IRS1
IGF1R	1	YWHAB
IGF1R	1	MDM2
IGF1R	1	CBL
IGF1R	1	CBL
IGF1R	1	MDM2
IGF1R	1	MDM2
IGF1R	1	MDM2
IGF1R	1	ARRB1
IGF1R	1	EGFR
IGF1R	1	EGFR
IGF1R	1	MDM2
IGF1R	1	ARRB1
IGF1R	1	ARRB1
IGF1R	1	HSP90AA1
EGFR	1	AR
EGFR	1	AR
EGFR	1	AR
EGFR	1	AR
EGFR	1	PRKCA
EGFR	1	PRKCA
EGFR	1	PTK2
EGFR	1	CBL
EGFR	1	MAPK14
EGFR	1	SRC
EGFR	1	SRC
EGFR	1	SOS2
EGFR	1	PRKACA
EGFR	1	ROS1
EGFR	1	CD44
EGFR	1	CBL
EGFR	1	PLCG1
EGFR	1	PIK3C2B
EGFR	1	ERBB3
EGFR	1	PLCG1
EGFR	1	SRC
EGFR	1	RIPK1
EGFR	1	CBL
EGFR	1	CBL
EGFR	1	CBL
EGFR	1	CBL
EGFR	1	CBL
EGFR	1	CBL
EGFR	1	CBL
EGFR	1	CBL
EGFR	1	CBL
EGFR	1	MAST1
EGFR	1	CBL
EGFR	1	CBL
EGFR	1	SRC
EGFR	1	CBL
EGFR	1	CBL
EGFR	1	CBL
EGFR	1	CBL
EGFR	1	CBL
EGFR	1	CBL
EGFR	1	CBL
EGFR	1	CBL
EGFR	1	HSP90AA1
EGFR	1	CBL
EGFR	1	CBL
EGFR	1	CBL
EGFR	1	CBL
EGFR	1	CBL
EGFR	1	CBL
EGFR	1	SOS2
EGFR	1	CBL
EGFR	1	CBL
EGFR	1	CBL
EGFR	1	CBL
EGFR	1	CALM1
EGFR	1	CBL
EGFR	1	CBL
EGFR	1	CBL
EGFR	1	CBL
EGFR	1	CBL
EGFR	1	CBL
EGFR	1	CBL
EGFR	1	CBL
EGFR	1	CBL
EGFR	1	HSP90AA1
EGFR	1	CBL
EGFR	1	PRKCA
EGFR	1	CBL
EGFR	1	PLCG1
EGFR	1	CBL
EGFR	1	CBL
EGFR	1	CBL
EGFR	1	CBL
EGFR	1	CBL
EGFR	1	SRC
EGFR	1	SRC
EGFR	1	CBL
EGFR	1	CBL
EGFR	1	CBL
EGFR	1	CBL
EGFR	1	CBL
EGFR	1	CBL
EGFR	1	PLCG1
EGFR	1	CBL
EGFR	1	CBL
EGFR	1	CBL
EGFR	1	CBL
EGFR	1	SRC
EGFR	1	CBL
EGFR	1	CBL
EGFR	1	HSP90AA1
EGFR	1	CBL
EGFR	1	CBL
EGFR	1	TRAF2
EGFR	1	SOS2
EGFR	1	CDK1
EGFR	1	CBL
EGFR	1	CBL
EGFR	1	CBL
EGFR	1	CBL
EGFR	1	SRC
EGFR	1	CBL
EGFR	1	CBL
EGFR	1	HSP90AA1
EGFR	1	HSP90AA1
EGFR	1	CTGF
EGFR	1	SRC
EGFR	1	CTGF
EGFR	1	SRC
EGFR	1	CBL
EGFR	1	CBL
EGFR	1	CBL
EGFR	1	CBL
EGFR	1	CBL
EGFR	1	CBL
EGFR	1	CBL
EGFR	1	CBL
EGFR	1	ABL1
EGFR	1	PLCG2
EGFR	1	PLCG1
EGFR	1	CBL
EGFR	1	IRS1
EGFR	1	ZAP70
EGFR	1	BLK
EGFR	1	BMX
EGFR	1	CBL
EGFR	1	CBL
EGFR	1	CBL
EGFR	1	CBL
EGFR	1	CBL
EGFR	1	CBL
EGFR	1	CBL
EGFR	1	CBL
EGFR	1	CBL
EGFR	1	HSP90AA1
EGFR	1	CDK1
EGFR	1	PPP2R5E
EGFR	1	PFKP
EGFR	1	SOS2
EGFR	1	PRKDC
EGFR	1	PRKACA
EGFR	1	TRAF2
EGFR	1	SRC
EGFR	1	CALM1
EGFR	1	LYN
EGFR	1	LYN
EGFR	1	CBL
EGFR	1	PLCG1
EGFR	1	SOS2
EGFR	1	CBL
EGFR	1	PRKAG1
EGFR	1	MAP2K3
EGFR	1	HK1
EGFR	1	PTPRF
EGFR	1	PFKP
EGFR	1	CSNK2A1
EGFR	1	CDK5
EGFR	1	EIF2AK2
EGFR	1	CBL
EGFR	1	CBL
EGFR	1	CBL
EGFR	1	CBL
EGFR	1	RPRD1A
EGFR	1	FBL
EGFR	1	TTC37
EGFR	1	AK4
EGFR	1	CKAP2
EGFR	1	HSP90AA1
EGFR	1	ZAP70
EGFR	1	SRC
EGFR	1	PRKCA
EGFR	1	CALM1
EGFR	1	PDGFRA
EGFR	1	YWHAB
EGFR	1	TRAF2
EGFR	1	LYN
EGFR	1	PRKCE
EGFR	1	MAPT
EGFR	1	RAF1
EGFR	1	BLK
EGFR	1	PTK2
EGFR	1	PLCG2
EGFR	1	HCK
EGFR	1	MAPK8
EGFR	1	ARRB1
EGFR	1	LCP2
EGFR	1	PRKCZ
EGFR	1	ITK
EGFR	1	ITSN2
EGFR	1	ABL1
EGFR	1	CDK1
EGFR	1	PAK1
EGFR	1	MAPK9
EGFR	1	TNS3
EGFR	1	PIK3C2B
EGFR	1	SOS2
EGFR	1	CBL
GADD45A	1	CDK1
GADD45A	1	CDK1
GADD45A	1	CDK1
GADD45A	1	MAPK14
GADD45A	1	MAPK14
GADD45A	1	CDK1
GADD45A	1	CDK1
GADD45A	1	RXRA
GADD45A	1	CDK1
GADD45A	1	RXRA
GADD45A	1	NRBP1
GADD45A	1	CDK1
GADD45A	1	CDK1
GADD45A	1	MAPK1
GADD45A	1	MDM2
GADD45A	1	MDM2
GADD45A	1	FAS
GADD45A	1	CDK11A
GADD45A	1	CDK1
PLCG1	1	DGKZ
PLCG1	1	SRC
PLCG1	1	LCP2
PLCG1	1	LCP2
PLCG1	1	KIT
PLCG1	1	PAK1
PLCG1	1	PTK2
PLCG1	1	PRKD1
PLCG1	1	ITK
PLCG1	1	ITK
PLCG1	1	FGFR1
PLCG1	1	ZAP70
PLCG1	1	PDGFRA
PLCG1	1	PDGFRA
PLCG1	1	ARHGAP32
PLCG1	1	TRPM7
PLCG1	1	KIT
PLCG1	1	CBL
PLCG1	1	CBL
PLCG1	1	CBL
PLCG1	1	CBL
PLCG1	1	ITK
PLCG1	1	SOS2
PLCG1	1	SOS2
PLCG1	1	ABL1
PLCG1	1	CBL
PLCG1	1	CBL
PLCG1	1	CBL
PLCG1	1	CBL
PLCG1	1	CBL
PLCG1	1	CBL
PLCG1	1	CBL
PLCG1	1	LCP2
PLCG1	1	ZAP70
PLCG1	1	CBL
PLCG1	1	LCP2
PLCG1	1	CBL
PLCG1	1	LCP2
PLCG1	1	ERBB3
PLCG1	1	ZAP70
PLCG1	1	NXF1
FGFR1	1	SRC
FGFR1	1	ITK
FGFR1	1	HSP90AA1
FGFR1	1	ERBB3
FAS	1	BID
FAS	1	EZR
FAS	1	FADD
FAS	1	MAPK8
FAS	1	CASP10
FAS	1	RIPK1
FAS	1	CASP10
FAS	1	FADD
FAS	1	CASP10
FAS	1	HIPK3
FAS	1	FADD
FAS	1	FYN
FAS	1	FADD
FAS	1	FADD
FAS	1	FADD
FAS	1	FADD
FAS	1	FADD
FAS	1	DAXX
FAS	1	FADD
FAS	1	MAP3K5
FAS	1	DAXX
FAS	1	DAXX
FAS	1	FADD
FAS	1	BMX
FAS	1	DAXX
FAS	1	DAXX
FAS	1	DAXX
FAS	1	DAXX
FAS	1	DAXX
FAS	1	FADD
FAS	1	SQSTM1
FAS	1	SQSTM1
FAS	1	FADD
FAS	1	FADD
FAS	1	UBQLN1
FAS	1	PRKAG1
FAS	1	FADD
DAXX	1	AR
DAXX	1	AR
DAXX	1	AR
DAXX	1	MAP3K5
DAXX	1	MAP3K5
DAXX	1	HIPK1
DAXX	1	MDM2
DAXX	1	MDM2
DAXX	1	MDM2
DAXX	1	MDM2
DAXX	1	MDM2
DAXX	1	MAP3K5
DAXX	1	MDM2
DAXX	1	FADD
DAXX	1	MAP3K5
DAXX	1	MAP3K5
DAXX	1	MAP3K5
DAXX	1	MDM2
DAXX	1	MAP3K5
DAXX	1	MAP3K5
DAXX	1	HSPB1
DAXX	1	HSPB2
DAXX	1	ATM
DAXX	1	MDM2
DAXX	1	MDM2
DAXX	1	MDM2
DAXX	1	CUL3
DAXX	1	CUL3
DAXX	1	MDM2
DAXX	1	MDM2
DAXX	1	GOLGA2
DAXX	1	ZDHHC17
DAXX	1	ZDHHC17
DAXX	1	CSNK2A1
ZDHHC17	1	ELAVL1
ZDHHC17	1	CAPN2
ZDHHC17	1	CSNK1D
ZDHHC17	1	GOLGA2
ZDHHC17	1	PPP2R5E
ZDHHC17	1	ZFP36
ZDHHC17	1	MAP3K19
ZDHHC17	1	TMTC1
ZDHHC17	1	CAPN2
ZDHHC17	1	CSNK1D
ZDHHC17	1	GOLGA2
ZDHHC17	1	PPP2R5E
IRS1	1	PTK2
IRS1	1	MAPK8
IRS1	1	BCL2
IRS1	1	BCL2
IRS1	1	MAPK8
IRS1	1	MAPK8
IRS1	1	YWHAH
IRS1	1	YWHAB
IRS1	1	PTK2
IRS1	1	CBL
IRS1	1	RPS6KB1
IRS1	1	PLCG2
IRS1	1	PTPRU
IRS1	1	RPS6KB1
PTK2	1	SRC
PTK2	1	MAPK8IP3
PTK2	1	MAPK8IP3
PTK2	1	SRC
PTK2	1	EZR
PTK2	1	PTEN
PTK2	1	GSK3B
PTK2	1	BMX
PTK2	1	BMX
PTK2	1	SRC
PTK2	1	SRC
PTK2	1	SRC
PTK2	1	FYN
PTK2	1	NEDD9
PTK2	1	NEDD9
PTK2	1	LYN
PTK2	1	PTEN
PTK2	1	FYN
PTK2	1	SRC
PTK2	1	MDM2
PTK2	1	RAC1
PTK2	1	PTEN
PTK2	1	FBP1
PTK2	1	CBL
PTK2	1	ELAVL1
PTK2	1	CBL
PTK2	1	SRC
PTK2	1	CBL
PTK2	1	HSP90AA1
MAPK8	1	FADD
MAPK8	1	BID
MAPK8	1	EZR
MAPK8	1	CASP10
MAPK8	1	JUN
MAPK8	1	DUSP22
MAPK8	1	JUN
MAPK8	1	DUSP22
MAPK8	1	DUSP22
MAPK8	1	MAP3K1
MAPK8	1	MAP3K1
MAPK8	1	MAP3K1
MAPK8	1	MAP3K1
MAPK8	1	PRKD1
MAPK8	1	JUN
MAPK8	1	JUN
MAPK8	1	RPS6KB1
MAPK8	1	JUN
MAPK8	1	JUND
MAPK8	1	JUN
MAPK8	1	MAPK8IP3
MAPK8	1	PRKDC
MAPK8	1	MAPK8IP3
MAPK8	1	MAPK8IP3
MAPK8	1	JUN
MAPK8	1	DUSP4
MAPK8	1	JUN
MAPK8	1	JUN
MAPK8	1	DUSP1
MAPK8	1	DUSP1
MAPK8	1	MAP2K7
MAPK8	1	MAP2K7
MAPK8	1	MAP2K7
MAPK8	1	MAP2K7
MAPK8	1	MAP3K2
MAPK8	1	MAP3K2
MAPK8	1	JUN
MAPK8	1	JUN
MAPK8	1	JUND
MAPK8	1	DUSP8
MAPK8	1	JUN
MAPK8	1	JUN
MAPK8	1	NCOA3
MAPK8	1	JUN
MAPK8	1	JUND
MAPK8	1	JUND
MAPK8	1	JUN
MAPK8	1	CBL
MAPK8	1	CBL
MAPK8	1	JUN
MAPK8	1	JUN
MAPK8	1	JUN
MAPK8	1	JUN
MAPK8	1	JUN
MAPK8	1	JUN
MAPK8	1	JUN
MAPK8	1	JUN
MAPK8	1	MAP3K1
MAPK8	1	JUN
MAPK8	1	MAP3K7
MAPK8	1	JUN
MAPK8	1	JUN
MAPK8	1	JUN
MAPK8	1	TRAF2
MAPK8	1	JUN
MAPK8	1	MAP3K1
MAPK8	1	JUN
MAPK8	1	JUN
MAPK8	1	JUN
MAPK8	1	MAP3K1
MAPK8	1	JUN
MAPK8	1	MAP3K1
MAPK8	1	JUN
MAPK8	1	JUN
MAPK8	1	BCL2
MAPK8	1	JUN
MAPK8	1	JUN
MAPK8	1	MAP2K7
MAPK8	1	MAP2K7
MAPK8	1	MAP2K7
MAPK8	1	JUN
MAPK8	1	MAP2K7
MAPK8	1	JUN
MAPK8	1	JUN
MAPK8	1	CDKN1B
MAPK8	1	CDKN1B
MAPK8	1	CDKN1B
MAPK8	1	JUN
MAPK8	1	JUN
MAPK8	1	JUN
MAPK8	1	JUN
MAPK8	1	JUN
MAPK8	1	JUN
MAPK8	1	JUN
MAPK8	1	JUN
MAPK8	1	JUN
MAPK8	1	JUN
MAPK8	1	JUN
MAPK8	1	JUN
MAPK8	1	JUN
MAPK8	1	JUN
MAPK8	1	NFATC3
MAPK8	1	JUN
MAPK8	1	MAP2K7
MAPK8	1	JUN
MAPK8	1	JUN
MAPK8	1	JUN
MAPK8	1	JUN
MAPK8	1	JUN
MAPK8	1	JUN
MAPK8	1	JUN
MAPK8	1	JUN
MAPK8	1	JUN
MAPK8	1	JUN
MAPK8	1	MAPT
MAPK8	1	MKNK2
MAPK8	1	RAF1
MAPK8	1	RPS6KB1
MAPK8	1	MAPK9
MAPK8	1	MAP3K7
MAPK8	1	RPS6KB1
MAPK8	1	JUN
MAPK8	1	RPS6KB1
MAPK8	1	RPS6KB1
MAPK8	1	NFE2L2
MAPK8	1	MAP2K7
MAPK8	1	JUN
MAPK8	1	DUSP4
MAPK8	1	MAPK9
MAPK8	1	DUSP8
CBL	1	ZAP70
CBL	1	PDGFRA
CBL	1	PDGFRA
CBL	1	HCK
CBL	1	HCK
CBL	1	HCK
CBL	1	HCK
CBL	1	HCK
CBL	1	ZAP70
CBL	1	LYN
CBL	1	FYN
CBL	1	YWHAB
CBL	1	YWHAB
CBL	1	YWHAB
CBL	1	LCP2
CBL	1	ABL1
CBL	1	LCP2
CBL	1	ABL1
CBL	1	ABL1
CBL	1	ABL1
CBL	1	FYN
CBL	1	FYN
CBL	1	FYN
CBL	1	ITK
CBL	1	AXL
CBL	1	KIT
CBL	1	SRC
CBL	1	ZAP70
CBL	1	EPHA8
CBL	1	EPHB1
CBL	1	EPHB1
CBL	1	EPHB1
CBL	1	EPHB1
CBL	1	SRC
CBL	1	FYN
CBL	1	ITSN2
CBL	1	HRAS
CBL	1	MAPK14
CBL	1	FYN
CBL	1	SRC
CBL	1	LCP2
CBL	1	ZAP70
CBL	1	FYN
CBL	1	ABL1
CBL	1	SRC
CBL	1	LYN
CBL	1	ABL1
CBL	1	CALM1
CBL	1	CALM1
CBL	1	FYN
CBL	1	SRC
CBL	1	FYN
CBL	1	ABL1
CBL	1	ABL1
CBL	1	SRC
CBL	1	ABL1
CBL	1	YWHAB
CBL	1	YWHAH
CBL	1	SRC
CBL	1	ZAP70
CBL	1	FYN
CBL	1	ZAP70
CBL	1	LYN
CBL	1	FYN
CBL	1	FGFR2
CBL	1	SRC
CBL	1	SRC
CBL	1	LYN
CBL	1	MAPK14
CBL	1	MAPK14
CBL	1	LCP2
CBL	1	ABL1
CBL	1	BCR
CBL	1	FYN
CBL	1	FYN
CBL	1	FYN
CBL	1	FYN
CBL	1	FYN
CBL	1	ABL1
CBL	1	SRC
CBL	1	SRC
CBL	1	FYN
CBL	1	LYN
CBL	1	SRC
CBL	1	ZAP70
CBL	1	SRC
CBL	1	FYN
CBL	1	ABL1
CBL	1	ABL1
CBL	1	ABL1
CBL	1	ABL1
CBL	1	YWHAB
CBL	1	FYN
CBL	1	ABL1
CBL	1	BCR
CBL	1	BLK
CBL	1	FYN
CBL	1	LYN
CBL	1	FYN
CBL	1	FYN
CBL	1	ZAP70
CBL	1	ABL1
CBL	1	KRT6B
CBL	1	BCR
CBL	1	ABL1
CBL	1	YWHAB
CBL	1	ABL1
CBL	1	FYN
CBL	1	FYN
CBL	1	PRKCA
CBL	1	PRKCA
CBL	1	MAP3K11
CBL	1	HCK
CBL	1	FYN
CBL	1	ABL1
CBL	1	ZAP70
CBL	1	ZAP70
CBL	1	KIT
CBL	1	HCK
CBL	1	SRC
CBL	1	FYN
CBL	1	PTEN
CBL	1	PTEN
CBL	1	EPHB1
CBL	1	EPHB1
CBL	1	FLT3
CBL	1	FLT3
CBL	1	FLT3
CBL	1	YWHAB
CBL	1	YWHAH
CBL	1	YWHAH
CBL	1	SIRT2
CBL	1	ABL1
CBL	1	BCR
CBL	1	PDGFRA
BCR	1	TGFBR1
BCR	1	BMPR1B
BCR	1	HCK
BCR	1	ABL1
BCR	1	ABL1
BCR	1	HCK
BCR	1	KIT
BCR	1	KIT
BCR	1	UNC119
BCR	1	ABL1
BCR	1	ABL1
BCR	1	RAC1
BCR	1	HSP90AA1
BCR	1	HSP90AA1
BCR	1	HSP90AA1
BCL2	1	BID
BCL2	1	BAD
BCL2	1	BID
BCL2	1	SOD1
BCL2	1	SOD1
BCL2	1	SOD1
BCL2	1	SOD1
BCL2	1	CAPN2
BCL2	1	CAPN2
BCL2	1	RAF1
BCL2	1	RAF1
BCL2	1	RAF1
BCL2	1	BLK
BCL2	1	CDK1
BCL2	1	BAD
BCL2	1	BAD
BCL2	1	CDK1
BCL2	1	PPP2CA
BCL2	1	PPP2CA
BCL2	1	PPP2CA
BCL2	1	HSP90AA1
BCL2	1	HSP90AA1
BCL2	1	HSP90AA1
BCL2	1	BAD
BCL2	1	BAD
BCL2	1	RAF1
BCL2	1	RAF1
BCL2	1	BAD
BCL2	1	SQSTM1
BCL2	1	RAF1
BCL2	1	CDK1
BCL2	1	KEAP1
BCL2	1	BID
BCL2	1	BID
BCL2	1	BID
BCL2	1	SQSTM1
BCL2	1	BAD
BCL2	1	BAD
BCL2	1	BAD
BCL2	1	BID
BCL2	1	BAD
BCL2	1	BAD
PTPRC	1	PRKCSH
PTPRC	1	PLK3
PTPRC	1	CD44
PTPRC	1	LYN
PTPRC	1	LYN
MAP3K8	1	RELA
MAP3K8	1	TRAF2
MAP3K8	1	TRAF2
MAP3K8	1	HSP90AA1
MAP3K8	1	HSP90AA1
MAP3K8	1	RIPK1
MAP3K8	1	RELA
MAP3K8	1	RELA
RELA	1	NFKBIB
RELA	1	NFKBIB
RELA	1	CSNK2A1
RELA	1	CSNK2A1
RELA	1	JUN
RELA	1	JUN
RELA	1	PPP2CA
RELA	1	RXRA
RELA	1	NFKBIB
RELA	1	NFKBIB
RELA	1	PRKCZ
RELA	1	PRKCZ
RELA	1	ATF4
RELA	1	IKBKE
RELA	1	KEAP1
RELA	1	KEAP1
RELA	1	KEAP1
RELA	1	KEAP1
RELA	1	MAPK14
RELA	1	NFKBIB
RELA	1	NFKBIB
RELA	1	PRKCZ
RELA	1	UBE2E1
RELA	1	PRKACA
RELA	1	NFKBIB
RELA	1	NFKBIB
RELA	1	GSK3B
RELA	1	PRKACA
RELA	1	MAPK10
RELA	1	KEAP1
RELA	1	MDM2
RELA	1	NFKBIB
RELA	1	MAPK10
RELA	1	CCL5
RELA	1	KEAP1
RELA	1	CSNK1G1
RELA	1	CSNK1G1
RELA	1	CSNK1G1
RELA	1	ATM
RELA	1	PRKDC
RELA	1	CDK4
RELA	1	MDM2
RELA	1	MDM2
RELA	1	MDM2
RELA	1	RNF2
RELA	1	AR
RELA	1	AR
RELA	1	NFKBIB
MAPK1	1	NEK2
MAPK1	1	AR
MAPK1	1	NEK2
MAPK1	1	NEK2
MAPK1	1	MAPKAPK2
MAPK1	1	MKNK2
MAPK1	1	MAPK14
MAPK1	1	DUSP22
MAPK1	1	DUSP22
MAPK1	1	RAF1
MAPK1	1	PRKCE
MAPK1	1	LAMTOR3
MAPK1	1	MKNK2
MAPK1	1	MKNK1
MAPK1	1	MKNK2
MAPK1	1	MKNK1
MAPK1	1	RPS6KB1
MAPK1	1	MAP3K1
MAPK1	1	MAP3K1
MAPK1	1	MAPK14
MAPK1	1	DUSP1
MAPK1	1	DUSP1
MAPK1	1	DUSP6
MAPK1	1	DUSP1
MAPK1	1	JUN
MAPK1	1	JUND
MAPK1	1	RXRA
MAPK1	1	RYK
MAPK1	1	ARRB1
MAPK1	1	JUN
MAPK1	1	JUN
MAPK1	1	DUSP1
MAPK1	1	NCOA3
MAPK1	1	NCOA3
MAPK1	1	MAPKAPK2
MAPK1	1	MAPK14
MAPK1	1	MAP3K1
MAPK1	1	MAP3K1
MAPK1	1	GSK3B
MAPK1	1	GSK3B
MAPK1	1	GSK3B
MAPK1	1	MAP2K7
MAPK1	1	CAPN2
MAPK1	1	DLG4
MAPK1	1	RAF1
MAPK1	1	RAF1
MAPK1	1	SQSTM1
MAPK1	1	SUPT20H
MAPK1	1	PRPSAP1
MAPK1	1	RAF1
MAPK1	1	MAPK12
MAPK1	1	MAP2K6
MAPK1	1	RAF1
MAPK1	1	RAF1
MAPK1	1	RAF1
MAPK1	1	MAP3K1
MAPK1	1	DUSP6
MAPK1	1	DUSP6
AR	1	NCOA3
AR	1	CALM1
AR	1	GSK3B
AR	1	GSK3B
AR	1	HSP90AA1
AR	1	JUN
AR	1	JUN
AR	1	PRKDC
AR	1	SRC
AR	1	PTEN
AR	1	PTEN
AR	1	CALM1
AR	1	CALM1
AR	1	SRC
AR	1	SRC
AR	1	RAF1
AR	1	NCOA3
AR	1	NCOA3
AR	1	GTF2H1
AR	1	CDC25B
AR	1	HSP90AA1
AR	1	NCOA3
AR	1	HSPB2
AR	1	HSPB2
AR	1	MDM2
AR	1	HSP90AA1
AR	1	KIFAP3
AR	1	MDM2
AR	1	MDM2
AR	1	SRC
AR	1	HSP90AA1
AR	1	MDM2
AR	1	HSP90AA1
AR	1	MDM2
AR	1	NCOA3
AR	1	HSP90AA1
AR	1	UBE3A
AR	1	MDM2
AR	1	MDM2
AR	1	MDM2
AR	1	MDM2
AR	1	HSP90AA1
AR	1	RNF2
AR	1	MDM2
AR	1	MDM2
PRKCZ	1	PARD6A
PRKCZ	1	PARD6A
PRKCZ	1	SQSTM1
PRKCZ	1	CSNK2B
PRKCZ	1	RPS6KB1
PRKCZ	1	YWHAH
PRKCZ	1	RAF1
PRKCZ	1	RAF1
PRKCZ	1	RAF1
PRKCZ	1	YWHAB
PRKCZ	1	YWHAB
PRKCZ	1	FADD
PRKCZ	1	SRC
PRKCZ	1	SRC
PRKCZ	1	PARD6A
PRKCZ	1	HSP90AA1
PRKCZ	1	TLR4
PRKCZ	1	PARD6A
PRKCZ	1	YWHAB
PRKCZ	1	TRIM41
PRKCZ	1	NCOA3
PRKCZ	1	NCOA3
PRKCZ	1	CD44
PRKCZ	1	SQSTM1
PRKCZ	1	SQSTM1
PRKCZ	1	SQSTM1
PRKCZ	1	SQSTM1
PRKCZ	1	PARD6A
PRKCZ	1	PARD6A
PRKCZ	1	HSP90AA1
PRKCZ	1	HSP90AA1
PRKCZ	1	SQSTM1
PRKCZ	1	SQSTM1
PRKCZ	1	SQSTM1
PRKCZ	1	SQSTM1
PRKCZ	1	ABL1
PRKCZ	1	PARD6A
PRKCZ	1	SQSTM1
RXRA	1	SRC
RXRA	1	UBQLN4
RXRA	1	NCOA3
RXRA	1	NFKBIB
RXRA	1	NFKBIB
RXRA	1	NCOA3
RXRA	1	NCOA3
RXRA	1	NCOA3
RXRA	1	SRC
RXRA	1	SRC
RXRA	1	SRC
RXRA	1	GSK3B
RXRA	1	CSNK2B
RXRA	1	NCOA3
TGFBR1	1	FBXL12
TGFBR1	1	MKNK2
TGFBR1	1	AURKB
TGFBR1	1	MAP2K3
TGFBR1	1	CDK4
TGFBR1	1	CSNK1D
TGFBR1	1	NUAK2
TGFBR1	1	TSSK3
TGFBR1	1	ITK
TGFBR1	1	PARD6A
TGFBR1	1	DUSP6
TGFBR1	1	BMPR1B
TGFBR1	1	ZAK
TGFBR1	1	CD44
TGFBR1	1	MAP3K7
TGFBR1	1	MAPK14
TGFBR1	1	HSP90AA1
TGFBR1	1	HSP90AA1
TGFBR1	1	HSP90AA1
TGFBR1	1	ELAVL1
TGFBR1	1	HSP90AA1
TGFBR1	1	HSP90AA1
TGFBR1	1	HSP90AA1
TGFBR1	1	MAP3K7
TGFBR1	1	MAP3K7
TGFBR1	1	PAK1
TGFBR1	1	PAK1
TGFBR1	1	MAP3K7
ATM	1	ABL1
ATM	1	PRKDC
ATM	1	ABL1
ATM	1	ABL1
ATM	1	ABL1
ATM	1	ABL1
ATM	1	PRKDC
ATM	1	PRKDC
ATM	1	ABL1
ATM	1	ABL1
ATM	1	ABL1
ATM	1	ABL1
ATM	1	ELAVL1
ATM	1	MAP3K7
ATM	1	MDM2
ATM	1	CSNK1D
ATM	1	MAPK14
ATM	1	BID
ATM	1	BID
ATM	1	ABL1
ABL1	1	GPX1
ABL1	1	GPX1
ABL1	1	GPX1
ABL1	1	GPX1
ABL1	1	PRKDC
ABL1	1	ZAP70
ABL1	1	HCK
ABL1	1	MDM2
ABL1	1	MDM2
ABL1	1	MDM2
ABL1	1	NEDD9
ABL1	1	NEDD9
ABL1	1	PAG1
ABL1	1	PAG1
ABL1	1	SRC
ABL1	1	NCOA3
ABL1	1	NCOA3
ABL1	1	HSP90AA1
ABL1	1	STK4
ABL1	1	STK4
ABL1	1	HSP90AA1
ABL1	1	HSP90AA1
ABL1	1	JUN
ABL1	1	BMP2K
ABL1	1	MAPT
ABL1	1	HSP90AA1
ABL1	1	ERBB3
ABL1	1	YWHAB
ABL1	1	YWHAH
ABL1	1	CDKN1B
ABL1	1	HSP90AA1
ABL1	1	SRPK2
ABL1	1	GPX1
ABL1	1	GPX1
ABL1	1	YWHAB
ABL1	1	YWHAH
ABL1	1	YWHAB
ABL1	1	YWHAH
ABL1	1	JUN
ABL1	1	JUN
ABL1	1	CDK1
ABL1	1	MAPT
ABL1	1	MAPT
ABL1	1	YWHAB
ABL1	1	YWHAH
HRAS	1	RAF1
HRAS	1	RAF1
HRAS	1	RAF1
HRAS	1	RAF1
HRAS	1	RAF1
HRAS	1	RAF1
HRAS	1	RAF1
HRAS	1	RAF1
HRAS	1	RAF1
HRAS	1	RAF1
HRAS	1	RAF1
HRAS	1	RAF1
HRAS	1	RAF1
HRAS	1	RAF1
HRAS	1	DGKZ
HRAS	1	RAF1
HRAS	1	RAF1
HRAS	1	RAF1
HRAS	1	RAF1
HRAS	1	RAF1
HRAS	1	RAF1
HRAS	1	RAF1
HRAS	1	RAF1
HRAS	1	MOV10
SRC	1	KIFAP3
SRC	1	MAPK8IP3
SRC	1	AXL
SRC	1	FYN
SRC	1	LYN
SRC	1	TYRO3
SRC	1	RPS6KB1
SRC	1	RPS6KB2
SRC	1	RAF1
SRC	1	RAF1
SRC	1	ARHGAP32
SRC	1	ARHGAP32
SRC	1	ITK
SRC	1	CD44
SRC	1	CD44
SRC	1	PTPRA
SRC	1	BMX
SRC	1	HSP90AA1
SRC	1	HCK
SRC	1	TLR4
SRC	1	HSP90AA1
SRC	1	CD44
SRC	1	KIT
SRC	1	FYN
SRC	1	CDKN1B
SRC	1	CDKN1B
SRC	1	ERBB3
SRC	1	ARRB1
SRC	1	ARRB1
SRC	1	CSNK2A1
SRC	1	CD44
SRC	1	ARRB1
SRC	1	ARRB1
SRC	1	TLR4
SRC	1	TLR4
SRC	1	MAPT
BMX	1	PAK1
BMX	1	PAK1
BMX	1	PAK1
BMX	1	FADD
BMX	1	HSP90AA1
DLG3	1	DLG4
DLG3	1	DLG4
DLG3	1	GRIN2C
DLG3	1	GRIN2C
DLG3	1	ELAVL1
UBE3A	1	BLK
UBE3A	1	BLK
UBE3A	1	UBQLN1
UBE3A	1	UBQLN1
UBE3A	1	RNF2
UBE3A	1	RNF2
UBE3A	1	RNF2
UBE3A	1	CDKN1B
UBE3A	1	CDKN1B
UBE3A	1	PHKG2
UBE3A	1	CALM1
UBE3A	1	PHKG1
UBE3A	1	SGK223
UBE3A	1	NCOA3
UBE3A	1	NCOA3
UBE3A	1	SOD1
UBE3A	1	MDM2
UBE3A	1	ARPC1B
UBE3A	1	UBE2E1
UBE3A	1	UBE2E1
UBE3A	1	UBE2E1
NCOA3	1	CSNK1E
NCOA3	1	CSNK1E
NCOA3	1	NFATC3
NCOA3	1	CUL3
NCOA3	1	MAPK14
NCOA3	1	GSK3B
NCOA3	1	MAPK14
NCOA3	1	ELAVL1
NCOA3	1	PTEN
NCOA3	1	PTEN
MAPK8IP3	1	MAPK10
MAPK8IP3	1	MAPK10
MAPK8IP3	1	RAF1
MAPK8IP3	1	RAF1
MAPK8IP3	1	MAPK9
MAPK8IP3	1	MAPK10
MAPK8IP3	1	MAPK10
MAPK8IP3	1	MAP3K1
MAPK8IP3	1	RAF1
MAPK8IP3	1	MAPK9
MAPK8IP3	1	MAPK10
MAPK8IP3	1	MAP2K7
MAPK8IP3	1	MAP3K11
MAPK8IP3	1	MAP3K5
MAPK8IP3	1	MAP3K5
MAPK8IP3	1	MAP3K5
MAPK8IP3	1	MAP2K7
MAPK8IP3	1	MAPK10
MAPK8IP3	1	MAP3K5
MAPK8IP3	1	MAPK10
MAPK8IP3	1	MAP3K5
MAPK8IP3	1	MAP2K3
FADD	1	BID
FADD	1	EZR
FADD	1	CASP10
FADD	1	CASP10
FADD	1	CASP10
FADD	1	CASP10
FADD	1	CASP10
FADD	1	RIPK1
FADD	1	HIPK3
FADD	1	CASP10
FADD	1	EZR
FADD	1	RIPK1
FADD	1	RIPK1
FADD	1	RIPK1
FADD	1	RIPK1
FADD	1	RIPK1
FADD	1	RIPK1
FADD	1	CASP10
FADD	1	RIPK1
FADD	1	RIPK1
FADD	1	TRAF2
FADD	1	CUL3
FADD	1	RIPK1
FADD	1	RIPK1
FADD	1	RIPK1
FADD	1	CASP10
FADD	1	CASP10
FADD	1	NEFH
FADD	1	IL37
FADD	1	RIPK1
NFE2L2	1	KEAP1
NFE2L2	1	KEAP1
NFE2L2	1	KEAP1
NFE2L2	1	KEAP1
NFE2L2	1	JUN
NFE2L2	1	JUN
NFE2L2	1	KEAP1
NFE2L2	1	KEAP1
NFE2L2	1	KEAP1
NFE2L2	1	KEAP1
NFE2L2	1	KEAP1
NFE2L2	1	KEAP1
NFE2L2	1	KEAP1
NFE2L2	1	KEAP1
NFE2L2	1	CUL3
NFE2L2	1	CUL3
NFE2L2	1	CUL3
NFE2L2	1	KEAP1
NFE2L2	1	JUN
NFE2L2	1	KEAP1
NFE2L2	1	KEAP1
NFE2L2	1	PRKCA
NFE2L2	1	KEAP1
NFE2L2	1	KEAP1
NFE2L2	1	KEAP1
NFE2L2	1	KEAP1
NFE2L2	1	KEAP1
NFE2L2	1	KEAP1
NFE2L2	1	SQSTM1
NFE2L2	1	KEAP1
NFE2L2	1	KEAP1
NFE2L2	1	KEAP1
NFE2L2	1	KEAP1
NFE2L2	1	KEAP1
NFE2L2	1	KEAP1
NFE2L2	1	KEAP1
NFE2L2	1	GSK3B
NFE2L2	1	KEAP1
NFE2L2	1	UBE2E1
NFE2L2	1	KEAP1
NFE2L2	1	KEAP1
NFE2L2	1	KEAP1
NFE2L2	1	KEAP1
NFE2L2	1	KEAP1
NFE2L2	1	KEAP1
NFE2L2	1	KEAP1
NFE2L2	1	KEAP1
NFE2L2	1	KEAP1
NFE2L2	1	KEAP1
NFE2L2	1	KEAP1
NFE2L2	1	KEAP1
NFE2L2	1	KEAP1
NFE2L2	1	KEAP1
NFE2L2	1	ATF4
NFE2L2	1	ATF4
NFE2L2	1	KEAP1
NFE2L2	1	KEAP1
NFE2L2	1	KEAP1
NFE2L2	1	KEAP1
NFE2L2	1	KEAP1
NFE2L2	1	KEAP1
NFE2L2	1	KEAP1
NFE2L2	1	KEAP1
NFE2L2	1	KEAP1
NFE2L2	1	KEAP1
NFE2L2	1	MAPK9
NFE2L2	1	KEAP1
NFE2L2	1	KEAP1
NFE2L2	1	KEAP1
NFE2L2	1	KEAP1
NFE2L2	1	KEAP1
NFE2L2	1	KEAP1
NFE2L2	1	KEAP1
MAPK14	1	MAP2K6
MAPK14	1	MAPKAPK2
MAPK14	1	RPS6KB1
MAPK14	1	DUSP6
MAPK14	1	DUSP1
MAPK14	1	CSNK2A1
MAPK14	1	CSNK2A1
MAPK14	1	MAP2K6
MAPK14	1	CDC25B
MAPK14	1	CDC25B
MAPK14	1	MAP2K6
MAPK14	1	MAPKAPK3
MAPK14	1	MAPKAPK3
MAPK14	1	MKNK1
MAPK14	1	DUSP4
MAPK14	1	DUSP4
MAPK14	1	MAP2K6
MAPK14	1	MAP2K3
MAPK14	1	DUSP1
MAPK14	1	DUSP1
MAPK14	1	MAP2K3
MAPK14	1	MAP2K6
MAPK14	1	MAP2K7
MAPK14	1	DDIT3
MAPK14	1	DUSP1
MAPK14	1	MKNK2
MAPK14	1	MEF2C
MAPK14	1	MAPKAPK5
MAPK14	1	MKNK1
MAPK14	1	SUPT20H
MAPK14	1	MAP2K3
MAPK14	1	MAP2K6
MAPK14	1	COPS5
MAPK14	1	CSNK2B
MAPK14	1	CSNK2B
MAPK14	1	MAPK11
MAPK14	1	MAPKAPK2
MAPK14	1	MAP2K3
MAPK14	1	SQSTM1
MAPK14	1	SQSTM1
MAPK14	1	SQSTM1
MAPK14	1	SQSTM1
MAPK14	1	MAP2K6
MAPK14	1	MAP2K3
MAPK14	1	SUPT20H
MAPK14	1	SUPT20H
MAPK14	1	DLG4
MAPK14	1	MAPT
MAPK14	1	ARRB1
MAPK14	1	SUPT20H
MAPK14	1	MAPKAPK2
MAPK14	1	MAPKAPK2
MAPK14	1	MAPKAPK3
MAPK14	1	MKNK1
MAPK14	1	MAP2K3
MAPK14	1	MAPK11
MAPK14	1	MKNK2
MAPK14	1	MAPKAPK2
MAPK14	1	MAPKAPK2
MAPK14	1	MAPKAPK2
MAPK14	1	MAP2K6
MAPK14	1	ATF6
MAPK14	1	MAPKAPK2
MAPK14	1	MAPKAPK3
MAPK14	1	MKNK1
MAPK14	1	MAPKAPK2
MAPK14	1	MAPKAPK2
MAPK14	1	SUPT20H
MAPK14	1	SUPT20H
MAPK14	1	MAPKAPK2
MAPK14	1	MAPKAPK3
MAPK14	1	JUN
MAPK14	1	PPIL2
MAPK14	1	MAPKAPK2
MAPK14	1	MAPKAPK3
MAPK14	1	MKNK2
MAPK14	1	MKNK1
MAPK14	1	MAP2K3
MAPK14	1	CSNK1G2
DLG4	1	FYN
DLG4	1	FYN
DLG4	1	FYN
DLG4	1	MAP3K11
DLG4	1	AKAP5
DLG4	1	AKAP5
DLG4	1	AKAP5
DLG4	1	PRKCA
DLG4	1	GRIN2C
DLG4	1	GRIN2C
DLG4	1	SQSTM1
DLG4	1	ELAVL1
DLG4	1	CUL3
DLG4	1	MDM2
DLG4	1	MDM2
DLG4	1	SOS2
DLG4	1	PTBP1
DLG4	1	TYRO3
DLG4	1	BMPR1B
DLG4	1	TNIK
DLG4	1	CDK11A
DLG4	1	MASP2
DLG4	1	TIE1
DLG4	1	ADCK5
DLG4	1	INADL
DLG4	1	ABHD5
DLG4	1	CASP10
DLG4	1	SGK223
DLG4	1	C1S
EPHB1	1	HSP90AA1
EPHB1	1	PTEN
EPHB1	1	PTEN
MAPKAPK2	1	HSPB1
MAPKAPK2	1	CSNK2B
MAPKAPK2	1	MAPKAPK5
MAPKAPK2	1	MAPKAPK5
MAPKAPK2	1	CSNK2B
MAPKAPK2	1	ELAVL1
MAPKAPK2	1	CUL3
MAPKAPK2	1	COPS5
MAPKAPK2	1	HSPB1
MAPKAPK2	1	HSPB1
MAPKAPK2	1	HSPB1
MAPKAPK2	1	HSPB1
MAPKAPK2	1	HSPB1
MAPKAPK2	1	CDC25B
MAPKAPK2	1	HSPB1
MAPKAPK2	1	MAPK11
MAPKAPK2	1	MAPK11
MAPKAPK2	1	MAPK11
MAPKAPK2	1	HSPB1
MAPKAPK2	1	MAP2K6
MAPKAPK2	1	HSPB1
MAPKAPK2	1	MOV10
MAPKAPK2	1	NXF1
PTBP1	1	CUL3
PTBP1	1	COPS5
PTBP1	1	ELAVL1
PTBP1	1	ELAVL1
PTBP1	1	SRPK2
PTBP1	1	MDM2
PTBP1	1	MOV10
PTBP1	1	NXF1
PTBP1	1	MDM2
PTBP1	1	RNF2
CDKN1B	1	TRAF2
CDKN1B	1	COPS5
CDKN1B	1	CDK4
CDKN1B	1	CDK4
CDKN1B	1	COPS5
CDKN1B	1	COPS5
CDKN1B	1	COPS5
CDKN1B	1	CDK4
CDKN1B	1	CDK4
CDKN1B	1	CDK1
CDKN1B	1	YWHAB
CDKN1B	1	CDK4
CDKN1B	1	COPS5
CDKN1B	1	ELAVL1
CDKN1B	1	CDK1
CDKN1B	1	CDK4
CDKN1B	1	CDK4
CDKN1B	1	CDK4
CDKN1B	1	CDK4
CDKN1B	1	CDK4
CDKN1B	1	CDK4
CDKN1B	1	CDK4
CDKN1B	1	COPS5
CDKN1B	1	COPS5
CDKN1B	1	COPS5
CDKN1B	1	COPS5
CDKN1B	1	COPS5
CDKN1B	1	CDK4
CDKN1B	1	CDK4
CDKN1B	1	CDK4
CDKN1B	1	MAPK10
CDKN1B	1	CDK5
CDKN1B	1	CDK4
CDKN1B	1	CDK4
CDKN1B	1	CDK5
CDKN1B	1	CDK4
CDKN1B	1	CDK4
CDKN1B	1	LYN
CDKN1B	1	LYN
CDKN1B	1	CAMK1
CDKN1B	1	CDK4
CDKN1B	1	CAMK1
CDKN1B	1	CDK1
CDKN1B	1	CDK5
CDKN1B	1	CDK4
CDKN1B	1	CDK5
CDKN1B	1	COPS5
CDKN1B	1	COPS5
CDKN1B	1	CDK5
CDKN1B	1	CDK1
CDKN1B	1	CDK4
CDKN1B	1	CDK5
UBQLN4	1	UNC119
UBQLN4	1	NXF1
UBQLN4	1	UBQLN1
UBQLN4	1	DMPK
UBQLN4	1	EPDR1
UBQLN4	1	SUPT20H
UBQLN4	1	PTPRN
UBQLN4	1	PTPRN2
UBQLN4	1	TRAF2
UBQLN4	1	UBQLN1
UBQLN4	1	UBQLN1
UBQLN4	1	UBQLN1
COPG1	1	COPB2
COPG1	1	KEAP1
COPG1	1	COPB2
COPG1	1	COPB2
COPG1	1	COPB2
COPG1	1	COPB2
COPG1	1	COPB2
COPG1	1	RNF2
COPG1	1	PRKCSH
BAD	1	YWHAB
BAD	1	YWHAH
BAD	1	PRKACA
BAD	1	YWHAB
[truncated: 1,337 more rows]
